# Supplementary material for: A Comprehensive Molecular and Evolutionary Characterization of Chemosensory-Related Genes in Calliptamus barbarus
Source: Animals (Basel). 2026 Jul 21;16(14):2251. doi: 10.3390/ani16142251 (PMC13404529; doi:10.3390/ani16142251)
Supplement: Supplementary file 1 [file animals-16-02251-s001.zip]

Archive with 2 entries (2 files):
- Supplemental Information-Figure S1-S3.pdf
- Supplemental Information-Table S1-S6.xlsx
