# Supplementary material for: A Comprehensive Molecular and Evolutionary Characterization of Chemosensory-Related Genes in Calliptamus barbarus
Source: Animals (Basel). 2026 Jul 21;16(14):2251. doi: 10.3390/ani16142251 (PMC13404529; doi:10.3390/ani16142251)
Supplement: Supplementary file 1 [file animals-16-02251-s001.zip › Supplemental Information-Table S1-S6.xlsx]

## Sheet: Table S1
Table S1. Data sources and BUSCO assessment of six orthopteran species.
Species	Order	Family	Data Type	Accession number	BUSCO (%)
Calliptamus barbarus	Orthoptera	Acrididae	Transcriptome	This study	97.3
Locusta migratoria	Orthoptera	Acrididae	Genome	GCA_026315105.1	96
Schistocerca gregaria	Orthoptera	Acrididae	Genome	GCF_023897955.1	98.8
Gryllus bimaculatus	Orthoptera	Gryllidae	Genome	IBG_00413	96.9
Eucriotettix oculatus	Orthoptera	Tetrigidae	Genome	NCBI (GCA_034510155.1)	98.1
Laupala kohalensis	Orthoptera	Gryllidae	Genome	NCBI (GCA_002313205.1)	97.9

## Sheet: Table S2
Table S2. Identification of expanded and contracted chemosensory genes in Calliptamus barbarus.
Gene ID	Subfamily	Orthogroup ID	Evolutionary Trend	p-value (CAFE)
Cbar108420	OR	OG0000276	Significant Expansion	0.021
Cbar110247	OR	OG0000276	Significant Expansion	0.021
Cbar117554	OR	OG0000276	Significant Expansion	0.021
Cbar120069	OR	OG0000276	Significant Expansion	0.021
Cbar140039	OR	OG0000276	Significant Expansion	0.021
Cbar52115	OR	OG0000276	Significant Expansion	0.021
Cbar52116	OR	OG0000276	Significant Expansion	0.021
Cbar89617	OR	OG0000276	Significant Expansion	0.021
Cbar89618	OR	OG0000276	Significant Expansion	0.021
Cbar89619	OR	OG0000276	Significant Expansion	0.021
Cbar89620	OR	OG0000276	Significant Expansion	0.021
Cbar89621	OR	OG0000276	Significant Expansion	0.021
Cbar89622	OR	OG0000276	Significant Expansion	0.021
Cbar89624	OR	OG0000276	Significant Expansion	0.021
Cbar89626	OR	OG0000276	Significant Expansion	0.021
Cbar89629	OR	OG0000276	Significant Expansion	0.021
Cbar89630	OR	OG0000276	Significant Expansion	0.021
Cbar110841	OR	OG0000706	Significant Expansion	0
Cbar120891	OR	OG0000706	Significant Expansion	0
Cbar126475	OR	OG0000706	Significant Expansion	0
Cbar47475	OR	OG0000706	Significant Expansion	0
Cbar72991	OR	OG0000706	Significant Expansion	0
Cbar72993	OR	OG0000706	Significant Expansion	0
Cbar72995	OR	OG0000706	Significant Expansion	0
Cbar72997	OR	OG0000706	Significant Expansion	0
Cbar72999	OR	OG0000706	Significant Expansion	0
Cbar78154	OR	OG0000706	Significant Expansion	0
Cbar80904	OR	OG0000706	Significant Expansion	0
Cbar80907	OR	OG0000706	Significant Expansion	0
Cbar81110	OR	OG0000706	Significant Expansion	0
Cbar81112	OR	OG0000706	Significant Expansion	0
Cbar83866	OR	OG0000706	Significant Expansion	0
Cbar83868	OR	OG0000706	Significant Expansion	0
Cbar83870	OR	OG0000706	Significant Expansion	0
Cbar83876	OR	OG0000706	Significant Expansion	0
Cbar83877	OR	OG0000706	Significant Expansion	0
Cbar83879	OR	OG0000706	Significant Expansion	0
Cbar83883	OR	OG0000706	Significant Expansion	0
Cbar90921	OR	OG0000706	Significant Expansion	0
Cbar90923	OR	OG0000706	Significant Expansion	0
Cbar110617	IR	OG0000601	Significant Expansion	0
Cbar13796	IR	OG0000601	Significant Expansion	0
Cbar18380	IR	OG0000601	Significant Expansion	0
Cbar41497	IR	OG0000601	Significant Expansion	0
Cbar41501	IR	OG0000601	Significant Expansion	0
Cbar41503	IR	OG0000601	Significant Expansion	0
Cbar41507	IR	OG0000601	Significant Expansion	0
Cbar41509	IR	OG0000601	Significant Expansion	0
Cbar41513	IR	OG0000601	Significant Expansion	0
Cbar41518	IR	OG0000601	Significant Expansion	0
Cbar41523	IR	OG0000601	Significant Expansion	0
Cbar41527	IR	OG0000601	Significant Expansion	0
Cbar41530	IR	OG0000601	Significant Expansion	0
Cbar41534	IR	OG0000601	Significant Expansion	0
Cbar11428	CSP	OG0000052	Significant Expansion	0.011
Cbar11430	CSP	OG0000052	Significant Expansion	0.011
Cbar11432	CSP	OG0000052	Significant Expansion	0.011
Cbar13653	CSP	OG0000052	Significant Expansion	0.011
Cbar2366	CSP	OG0000052	Significant Expansion	0.011
Cbar2382	CSP	OG0000052	Significant Expansion	0.011
Cbar29231	CSP	OG0000052	Significant Expansion	0.011
Cbar29232	CSP	OG0000052	Significant Expansion	0.011
Cbar29234	CSP	OG0000052	Significant Expansion	0.011
Cbar29236	CSP	OG0000052	Significant Expansion	0.011
Cbar29237	CSP	OG0000052	Significant Expansion	0.011
Cbar40505	CSP	OG0000052	Significant Expansion	0.011
Cbar40506	CSP	OG0000052	Significant Expansion	0.011
Cbar40507	CSP	OG0000052	Significant Expansion	0.011
Cbar66994	CSP	OG0000052	Significant Expansion	0.011
Cbar67078	CSP	OG0000052	Significant Expansion	0.011
Cbar70379	CSP	OG0000052	Significant Expansion	0.011
Cbar73348	CSP	OG0000052	Significant Expansion	0.011
Cbar73349	CSP	OG0000052	Significant Expansion	0.011
Cbar96989	CSP	OG0000052	Significant Expansion	0.011
Cbar124920	GR	OG0000525	Significant Contraction	0
Cbar22753	SNMP	OG0001104	Significant Contraction	0.01
Cbar22756	SNMP	OG0001104	Significant Contraction	0.01
Cbar30770	SNMP	OG0003312	Significant Contraction	0.007

## Sheet: Table S3
Table S3. GO enrichment of expanded gene families in Calliptamus barbarus.
GO_ID	GO_Term	S_Gene_Number	TS_Gene_Number	B_Gene_Number	TB_Gene_Number	p_Value	RichFactor
GO:0099565	chemical synaptic transmission, postsynaptic	6	1804	21	14405	0.102683	0.285714
GO:0050906	detection of stimulus involved in sensory perception	26	1804	142	14405	0.0783889	0.183099
GO:0040040	thermosensory behavior	17	1804	74	14405	0.0281141	0.22973
GO:0008052	sensory organ boundary specification	13	1804	50	14405	0.0235884	0.26
GO:0050954	sensory perception of mechanical stimulus	43	1804	234	14405	0.0203147	0.183761
GO:0050953	sensory perception of light stimulus	11	1804	37	14405	0.0153767	0.297297
GO:0016360	sensory organ precursor cell fate determination	13	1804	42	14405	0.00522442	0.309524
GO:0050804	modulation of chemical synaptic transmission	60	1804	307	14405	0.00125897	0.19544
GO:0007268	chemical synaptic transmission	113	1804	607	14405	4.83926e-05	0.186161
GO:0050975	sensory perception of touch	21	1804	57	14405	1.81937e-05	0.368421
GO:0008328	ionotropic glutamate receptor complex	15	1189	30	10624	1.69053e-06	0.5
GO:0007635	chemosensory behavior	64	1804	240	14405	3.17388e-08	0.266667
GO:0016603	glutaminyl-peptide cyclotransferase activity	12	1017	12	9086	9.56088e-11	1
GO:0003729	mRNA binding	82	1017	337	9086	8.72207e-11	0.243323
GO:0005215	transporter activity	127	1017	616	9086	3.92815e-11	0.206169
GO:0004016	adenylate cyclase activity	21	1017	30	9086	1.62892e-12	0.7
GO:0022857	transmembrane transporter activity	124	1017	558	9086	5.17117e-13	0.222222
GO:0015267	channel activity	78	1017	284	9086	4.99341e-13	0.274648
GO:0098599	palmitoyl hydrolase activity	16	1017	17	9086	4.82858e-13	0.941176
GO:0003730	mRNA 3'-UTR binding	45	1017	117	9086	4.6125e-13	0.384615

## Sheet: Table S4
Table S4. KEGG enrichment of expanded gene families in Calliptamus barbarus.
KEGG_ID	Pathway_Name	S_Gene_Number	TS_Gene_Number	B_Gene_Number	TB_Gene_Number	p_Value	RichFactor
ko04740	Olfactory transduction	23	2256	86	19195	0.000898066	0.267442
ko00982	Drug metabolism - cytochrome P450	104	2256	586	19195	0.000111551	0.177474
ko09157	Sensory system	42	2256	164	19195	9.36243e-06	0.256098
ko00199	Cytochrome P450	93	2256	475	19195	6.33105e-06	0.195789
ko04750	Inflammatory mediator regulation of TRP channels	34	2256	110	19195	1.00423e-06	0.309091
ko01007	Amino acid related enzymes	78	2256	359	19195	7.46855e-07	0.21727
ko00333	Prodigiosin biosynthesis	8	2256	8	19195	6.20204e-07	1
ko04744	Phototransduction	23	2256	55	19195	2.90147e-07	0.418182
ko04270	Vascular smooth muscle contraction	44	2256	155	19195	2.84344e-07	0.283871
ko00780	Biotin metabolism	12	2256	16	19195	1.61299e-07	0.75
ko05167	Kaposi sarcoma-associated herpesvirus infection	49	2256	173	19195	5.45396e-08	0.283237
ko04022	cGMP-PKG signaling pathway	54	2256	188	19195	5.1774e-09	0.287234
ko00590	Arachidonic acid metabolism	42	2256	126	19195	3.57843e-09	0.333333
ko00970	Aminoacyl-tRNA biosynthesis	77	2256	306	19195	1.35433e-09	0.251634
ko09153	Circulatory system	75	2256	287	19195	4.22456e-10	0.261324
ko04924	Renin secretion	44	2256	121	19195	7.7443e-11	0.363636
ko09154	Digestive system	247	2256	1373	19195	7.25164e-11	0.179898
ko00052	Galactose metabolism	95	2256	386	19195	6.63765e-11	0.246114
ko00500	Starch and sucrose metabolism	65	2256	204	19195	1.2304e-12	0.318627
ko04040	Ion channels	88	2256	212	19195	5.73615e-14	0.415094

## Sheet: Table S5
Table S5. GO enrichment of contracted gene families in Calliptamus barbarus.
GO_ID	GO_Term	S_Gene_Number	TS_Gene_Number	B_Gene_Number	TB_Gene_Number	p_Value	RichFactor
GO:0019887	protein kinase regulator activity	9	287	62	9086	0.00116878	0.145161
GO:0004672	protein kinase activity	29	287	432	9086	0.00097536	0.0671296
GO:0003690	double-stranded DNA binding	25	287	325	9086	0.000374517	0.0769231
GO:0004843	cysteine-type deubiquitinase activity	8	287	39	9086	0.000338793	0.205128
GO:0004683	calcium/calmodulin-dependent protein kinase activity	5	287	12	9086	0.000314333	0.416667
GO:0034594	phosphatidylinositol trisphosphate phosphatase activity	5	287	12	9086	0.000314333	0.416667
GO:0016791	phosphatase activity	17	287	165	9086	0.000279576	0.10303
GO:0042562	hormone binding	8	287	36	9086	0.000228569	0.222222
GO:0016832	aldehyde-lyase activity	7	287	26	9086	0.000219376	0.269231
GO:0008171	O-methyltransferase activity	9	287	39	9086	5.48327e-05	0.230769
GO:0043565	sequence-specific DNA binding	31	287	390	9086	4.24662e-05	0.0794872
GO:0000146	microfilament motor activity	8	287	28	9086	3.97077e-05	0.285714
GO:1990837	sequence-specific double-stranded DNA binding	25	287	260	9086	2.74659e-05	0.0961538
GO:0004332	fructose-bisphosphate aldolase activity	7	287	18	9086	2.63891e-05	0.388889
GO:0003730	mRNA 3'-UTR binding	16	287	117	9086	2.53491e-05	0.136752
GO:0000976	transcription cis-regulatory region binding	24	287	234	9086	2.279e-05	0.102564
GO:0001067	transcription regulatory region nucleic acid binding	24	287	235	9086	2.05568e-05	0.102128
GO:0008307	structural constituent of muscle	15	287	46	9086	1.58163e-09	0.326087
GO:0010340	carboxyl-O-methyltransferase activity	8	287	9	9086	1.36034e-09	0.888889
GO:0051998	protein carboxyl O-methyltransferase activity	8	287	9	9086	1.36034e-09	0.888889

## Sheet: Table S6
Table S6. KEGG enrichment of contracted gene families in Calliptamus barbarus.
KEGG_ID	Pathway_Name	S_Gene_Number	TS_Gene_Number	B_Gene_Number	TB_Gene_Number	p_Value	RichFactor
ko04261	Adrenergic signaling in cardiomyocytes	16	415	181	19195	3.11317e-05	0.0883978
ko05231	Choline metabolism in cancer	17	415	176	19195	4.48481e-06	0.0965909
ko09158	Development and regeneration	18	415	192	19195	3.31646e-06	0.09375
ko04310	Wnt signaling pathway	18	415	186	19195	2.2927e-06	0.0967742
ko04064	NF-kappa B signaling pathway	10	415	51	19195	2.24008e-06	0.196078
ko09161	Cancer: overview	77	415	1952	19195	2.21263e-06	0.0394467
ko04260	Cardiac muscle contraction	11	415	60	19195	1.15234e-06	0.183333
ko09101	Carbohydrate metabolism	76	415	1858	19195	7.88075e-07	0.0409042
ko09153	Circulatory system	24	415	287	19195	4.25533e-07	0.0836237
ko04520	Adherens junction	14	415	83	19195	6.87709e-08	0.168675
ko04013	MAPK signaling pathway - fly	16	415	106	19195	2.99608e-08	0.150943
ko04911	Insulin secretion	13	415	63	19195	2.27088e-08	0.206349
ko09141	Transport and catabolism	65	415	1338	19195	2.03142e-08	0.04858
ko09144	Cellular community - eukaryotes	31	415	339	19195	6.45867e-10	0.0914454
ko03110	Chaperones and folding catalysts	50	415	629	19195	1.02918e-13	0.0794913
ko09140	Cellular Processes	106	415	2161	19195	5.48894e-14	0.0490514
ko04973	Carbohydrate digestion and absorption	51	415	241	19195	2.57294e-14	0.211618
ko09154	Digestive system	81	415	1373	19195	2.28706e-14	0.0589949
ko00052	Galactose metabolism	53	415	386	19195	1.71529e-14	0.137306
ko09150	Organismal Systems	156	415	3696	19195	0	0.0422078
